# Supplementary material for: Speak Up! Simulation Workshop: Teaching Graduate Medical Trainees to Recognize and Respond to Microaggressions in the Clinical Setting
Source: MedEdPORTAL. 2025 Aug 29;21:11545. doi: 10.15766/mep_2374-8265.11545 (PMC12394545; doi:10.15766/mep_2374-8265.11545)
Supplement: Supplementary file 1 — Speak Up! Simulation Workshop - Template.pptxFacilitator Guide and Agenda.docxPostworkshop Survey.docxParticipant Speak Up! Guide.docxDeidentified Microaggression Case Bank.pptx [file mep_2374-8265.11545-s001.zip]

Archive with 6 entries (6 files):
- C. Postworkshop Survey.docx
- D. Participant Speak Up! Guide.docx
- E. Deidentified Microaggression Case Bank.pptx
- A. Speak Up! Simulation Workshop - Template.pptx
- B. Facilitator Guide and Agenda.docx
- _Educational Summary Report_11545.pdf
